# Supplementary material for: Development and External Validation of Integrated Machine Learning-Based Prognostic Model in Oropharyngeal Head and Neck Cancer Using the Systemic Inflammatory Response Index
Source: Cancers (Basel). 2025 Nov 28;17(23):3820. doi: 10.3390/cancers17233820 (PMC12691270; doi:10.3390/cancers17233820)
Supplement: Supplementary file 1 [file cancers-17-03820-s001.zip]

Archive with 1 entries (1 files):
- cancers-3930028-supplementary.pdf
